# Supplementary material for: Exploring the Sources of Stress and Coping Strategies of Turkish Preschool Teachers
Source: Behav Sci (Basel). 2024 Jan 16;14(1):59. doi: 10.3390/bs14010059 (PMC10813605; doi:10.3390/bs14010059)
Supplement: Supplementary file 1 [file behavsci-14-00059-s001.zip]

Archive with 1 entries (1 files):
- behavsci-2782043-supplementary.pdf
